# Supplementary material for: Genome-wide analysis of polyamine biosynthesis genes in wheat reveals gene expression specificity and involvement of STRE and MYB-elements in regulating polyamines under drought
Source: BMC Genomics. 2022 Oct 30;23:734. doi: 10.1186/s12864-022-08946-2 (PMC9618216; doi:10.1186/s12864-022-08946-2)
Supplement: Supplementary file 2 — Additional file 2: Table S1. Blast results for PAs biosynthesis genes using Arabidopsis thalisna genes as queries. [file 12864_2022_8946_MOESM2_ESM.xlsx]

## Sheet: Sheet1
Supplementary table S1: Blast results for PAs biosynthesis genes using Arabidopsis thalisna genes as queries
Polyamine biosynthesis gene	Ath Gene ID	E-value	T. aestivum	Gene location
ADC1, ARGDC, ARGDC1, ARGININE DECARBOXYLASE 1, ATADC1, SPE1	AT2G16500	3.6e-150	Traes_1BS_DB2EFB90D	ta_iwgsc_1bs_v1_3439528:6928..9871 reverse
ADC2, ARGININE DECARBOXYLASE 2, ATADC2, SPE2	AT4G34710	1.6e-149	Traes_1DS_62B0EC35F	ta_iwgsc_1ds_v1_1905169:7999..10867 reverse
		2e-144	Traes_3B_E76A43B22	ta_iwgsc_3b_v1_10766396:2..2262 reverse
		3.8e-105	Traes_2AS_2028486B1	ta_iwgsc_2as_v1_5284731:4646..6847 reverse
		3.2e-67	Traes_5BL_6E095245A	ta_iwgsc_5bl_v1_10802002:10879..12240 forward
		1.3e-32	Traes_4AL_30166AE64	ta_iwgsc_4al_v2_1303477:1..266 reverse
		2.2e-19	Traes_5BL_A4F413E6E	ta_iwgsc_5bl_v1_6364922:2..226 forward
		5.6e-18	Traes_2DS_D78D9C11B	ta_iwgsc_2ds_v1_414802:28..194 forward
		2e-15	Traes_5DL_E0E16700E	ta_iwgsc_5dl_v1_4602483:19..184 reverse
		5.1e-15	Traes_2DS_33D5B9EB8	ta_iwgsc_2ds_v1_1716503:9..196 reverse
AGMATINE IMINOHYDROLASE, ATAIH, EMB1873, EMBRYO DEFECTIVE 1873	At5g08170	1.4e-68	Traes_2DL_071CC70F4	ta_iwgsc_2dl_v1_9849094:4119..8222 forward
		2.8e-68	Traes_2AL_8E2DFA6BB	ta_iwgsc_2al_v1_6319489:17159..22663 reverse
		3.7e-68	Traes_2BL_0EF162538	ta_iwgsc_2bl_v1_8067760:3134..5966 reverse
		6.4e-24	Traes_5AL_3B85A55D6	ta_iwgsc_5al_v1_2678524:2..3499 forward
		4.4e-23	Traes_5DL_F882C0FC2	ta_iwgsc_5dl_v1_4552106:92..4385 forward
ATNLP1, CPA, NITRILASE-LIKE PROTEIN 1, NLP1	AT2G27450	3.4e-38	Traes_5BS_8A0CB097E	ta_iwgsc_5bs_v1_2275863:1251..3315 forward
		7.8e-38	Traes_5AS_EB3D432A9	ta_iwgsc_5as_v1_503789:1..4141 forward
		1.3e-37	Traes_5DS_4D101E56F	ta_iwgsc_5ds_v1_2738744:13129..19014 forward
S-ADENOSYLMETHIONINE DECARBOXYLASE, SAMDC	AT3G02470	4.5e-101	Traes_6AL_FDF023AF6	ta_iwgsc_6al_v1_5754918:2354..3892 forward
S-ADENOSYLMETHIONINE DECARBOXYLASE 2, SAMDC2	AT5G15950	1.6e-100	Traes_6DL_B99906102	ta_iwgsc_6dl_v1_3289200:11926..14488 reverse
S-ADENOSYLMETHIONINE DECARBOXYLASE 3, SAMDC3	AT3G25570	4.2e-100	Traes_6BL_724171B65	ta_iwgsc_6bl_v1_4281770:1323..4724 forward
BUD2, BUSHY AND DWARF 2, S-ADENOSYLMETHIONINE DECARBOXYLASE 4, SAMDC4	AT5G18930	5.4e-100	Traes_2AL_A1D5C3D71	ta_iwgsc_2al_v1_6340847:3187..6104 forward
		1.9e-99	Traes_2BL_D80441793	ta_iwgsc_2bl_v1_7967018:5787..8436 reverse
		2.8e-99	Traes_5BL_3CCD2692E	ta_iwgsc_5bl_v1_10882604:16986..18567 forward
		6.5e-86	Traes_5DL_8646D5EC5	ta_iwgsc_5dl_v1_4563483:2989..6242 reverse
		9.1e-84	Traes_2DL_20E59C1C0	ta_iwgsc_2dl_v1_9744538:1..737 reverse
		2.5e-34	Traes_5AS_DBD0B3ECD	ta_iwgsc_5as_v1_920834:1..313 forward
		4.8e-17	Traes_5AL_EB5AB4C0E	ta_iwgsc_5al_v1_65375:2..220 reverse
		2.7e-13	Traes_5AL_E5BFD820E	ta_iwgsc_5al_v1_277801:1..200 forward
		2.8e-13	Traes_5AL_F2E831D9A	ta_iwgsc_5al_v1_853866:1..215 forward
SPDS1, SPERMIDINE SYNTHASE 1	AT1G23820	5e-142	Traes_7BS_0720C54AF	ta_iwgsc_7bs_v1_3143098:215..1699 reverse
SPDS2, SPERMIDINE SYNTHASE 2	AT1G70310	9.7e-91	Traes_7DS_98A4089131	ta_iwgsc_7ds_v1_3870996:1..472 reverse
SPMS (formerly, SPDS3, SPERMIDINE SYNTHASE 3)	AT5G53120	8.7e-73	Traes_7AS_239BFDBBF	ta_iwgsc_7as_v1_4134667:1..627 forward
		5.6e-68	Traes_7AS_AADAA4216	ta_iwgsc_7as_v1_4107336:1..358 forward
		5.9e-44	Traes_7DS_A994EAC97	ta_iwgsc_7ds_v1_3824014:2006..2669 reverse
		3e-38	Traes_7AS_2D3A0C86A	ta_iwgsc_7as_v1_967792:1..242 reverse
		5.8e-32	Traes_7AS_528AA7E80	ta_iwgsc_7as_v1_4207645:11417..12302 reverse
		2.6e-27	Traes_7DS_BF6D72B86	ta_iwgsc_7ds_v1_3267429:1..307 reverse
		5.6e-25	Traes_5AL_9873DB737	ta_iwgsc_5al_v1_2779435:1428..7645 reverse
		1.8e-24	Traes_5BL_E9A0FB4CC	ta_iwgsc_5bl_v1_10795616:3872..13192 reverse
		3.4e-24	Traes_5DL_A77E759AF	ta_iwgsc_5dl_v1_4537732:9979..14933 reverse
		2.9e-23	Traes_7BL_0E93FBCFF	ta_iwgsc_7bl_v1_6737468:3135..9087 reverse
		3.1e-23	Traes_7AL_82257D100	ta_iwgsc_7al_v1_4490489:2250..7546 forward
		3.4e-23	Traes_7DL_3EEE3944F	ta_iwgsc_7dl_v1_3346192:678..6817 forward
		0.0092	Traes_4AL_4B411B3A7	ta_iwgsc_4al_v2_7175796:2025..4572 reverse
ACAULIS 5, ACL5	AT5G19530	9e-35	Traes_7BS_0720C54AF	ta_iwgsc_7bs_v1_3143098
		4.9e-28	Traes_7DS_EC66F8662	ta_iwgsc_7ds_v1_3939629
		3.6e-27	Traes_4AL_4B411B3A7	ta_iwgsc_4al_v2_7175796
		5.3e-25	Traes_7DS_98A4089131	ta_iwgsc_7ds_v1_3870996
		4.1e-23	Traes_7AS_AADAA4216	ta_iwgsc_7as_v1_4107336
