# Supplementary material for: Genome-wide analysis of polyamine biosynthesis genes in wheat reveals gene expression specificity and involvement of STRE and MYB-elements in regulating polyamines under drought
Source: BMC Genomics. 2022 Oct 30;23:734. doi: 10.1186/s12864-022-08946-2 (PMC9618216; doi:10.1186/s12864-022-08946-2)
Supplement: Supplementary file 3 — Additional file 3: Table S2. Domain identification using CDD-NCBI search tool. [file 12864_2022_8946_MOESM3_ESM.xlsx]

## Sheet: Sheet1
Supplementary table S2: Domains identification using CDD-NCBI search tool .
	Query	Hit type	PSSM-ID	From	To	E-Value	Bitscore	Accession	Short name	Incomplete	Superfamily
ADC	>AT2G16500_1	specific	215240	97	663	0	1102.05	PLN02439	PLN02439	-	cl00261
	>AT4G34710_1	specific	215240	108	680	0	1096.27	PLN02439	PLN02439	-	cl00261
	>Traes_1BS_DB2E	superfamily	412268	61	602	0	759.607	cl00261	PLPDE_III superfamily	-	-
	>Traes_1DS_62B0	superfamily	412268	61	602	0	756.525	cl00261	PLPDE_III superfamily	-	-
	>Traes_3B_E76A4	superfamily	412268	72	609	0	693.738	cl00261	PLPDE_III superfamily	-	-
	>Traes_2AS_2028	superfamily	412268	1	374	0	528.835	cl00261	PLPDE_III superfamily	C	-
	>Traes_5BL_6E09	superfamily	412268	1	145	1.32481e-83	255.766	cl00261	PLPDE_III superfamily	NC	-
	>Traes_4AL_3016	superfamily	412268	1	88	3.22955e-50	165.244	cl00261	PLPDE_III superfamily	NC	-
	>Traes_4AL_3016	superfamily	412268	1	88	3.22955e-50	165.244	cl00261	PLPDE_III superfamily	NC	-
	>Traes_5BL_A4F4	superfamily	412268	1	75	6.68282e-38	131.732	cl00261	PLPDE_III superfamily	NC	-
	>Traes_5DL_E0E1	superfamily	412268	2	55	5.86443e-25	94.7526	cl00261	PLPDE_III superfamily	NC	-
	>Traes_2DS_33D5	superfamily	412268	1	62	2.70258e-36	126.724	cl00261	PLPDE_III superfamily	NC	-
	Query	Hit type	PSSM-ID	From	To	E-Value	Bitscore	Accession	Short name	Incomplete	Superfamily
AIH	>AT5G08170_1	specific	178293	4	375	0	745.386	PLN02690	PLN02690	-	cl19186
	>Traes_2DL_071C	specific	178293	5	378	0	678.747	PLN02690	PLN02690	-	cl19186
	>Traes_2AL_8E2D	specific	178293	5	378	0	682.984	PLN02690	PLN02690	-	cl19186
	>Traes_2BL_0EF1	specific	178293	10	356	0	630.211	PLN02690	PLN02690	-	cl19186
	>Traes_5AL_3B85	specific	178293	1	367	0	518.118	PLN02690	PLN02690	-	cl19186
	>Traes_5DL_F882	specific	178293	34	409	0	535.067	PLN02690	PLN02690	-	cl19186
	Query	Hit type	PSSM-ID	From	To	E-Value	Bitscore	Accession	Short name	Incomplete	Superfamily
NLP	>AT2G27450_2	specific	215398	4	326	0	614.854	PLN02747	PLN02747	-	cl11424
	>Traes_5BS_8A0C	superfamily	416265	1	237	0	506.998	cl11424	nitrilase superfamily	-	-
	>Traes_5AS_EB3D	superfamily	416265	1	237	0	506.613	cl11424	nitrilase superfamily	-	-
	>Traes_5DS_4D10	superfamily	395745	10	164	1.97689e-26	109.006	cl26397	NB-ARC superfamily	N	-
		superfamily	215633	12	420	1.16282e-06	52.5695	cl33662	PLN03210 superfamily	NC	-
		superfamily	215633	778	874	3.44501e-06	51.0287	cl33662	PLN03210 superfamily	NC	-
	Query	Hit type	PSSM-ID	From	To	E-Value	Bitscore	Accession	Short name	Incomplete	Superfamily
SAMDC	>AT3G02470_1 367 bp	specific	215287	1	358	0	624.723	PLN02524	PLN02524	-	cl03253
	>AT5G15950_1 363 bp	specific	215287	1	357	0	600.456	PLN02524	PLN02524	-	cl03253
	>AT3G25570_1 350 bp	specific	215287	1	346	0	612.782	PLN02524	PLN02524	-	cl03253
	>AT5G18930_1 348 bp	specific	215287	1	347	0	521.49	PLN02524	PLN02524	-	cl03253
	>Traes_6AL_FDF023AF6.2	specific	215287	62	409	0	603.152	PLN02524	PLN02524	-	cl03253
		superfamily	369703	1	50	1.95006e-17	75.8937	cl06942	AdoMetDC_leader superfamily	-	-
	>Traes_6DL_B99906102.3	specific	215287	1	348	0	603.537	PLN02524	PLN02524	-	cl03253
	>Traes_6BL_724171B65.1	specific	215287	1	348	0	605.078	PLN02524	PLN02524	-	cl03253
	>Traes_2AL_A1D5C3D71.1	specific	215287	4	359	0	600.07	PLN02524	PLN02524	-	cl03253
	>Traes_2BL_D80441793.2	specific	215287	4	362	0	602.767	PLN02524	PLN02524	-	cl03253
	>Traes_5BL_3CCD2692E.2	specific	215287	78	430	0	592.366	PLN02524	PLN02524	-	cl03253
		superfamily	369703	16	48	2.1258e-14	67.0341	cl06942	AdoMetDC_leader superfamily	N	-
	>Traes_5DL_8646D5EC5.1	superfamily	413643	13	211	4.63288e-130	373.188	cl03253	SAM_decarbox superfamily	C	-	excluded
	>Traes_2DL_20E59C1C0.1	superfamily	413643	2	190	4.79823e-119	341.216	cl03253	SAM_decarbox superfamily	NC	-	excluded
	>Traes_5AS_DBD0B3ECD.1	superfamily	413643	1	103	8.1076e-63	194.07	cl03253	SAM_decarbox superfamily	NC	-	excluded
	>Traes_5AL_EB5AB4C0E.1	superfamily	413643	1	72	1.49033e-44	145.535	cl03253	SAM_decarbox superfamily	C	-	excluded
	>Traes_5AL_E5BFD820E.1	superfamily	413643	1	65	2.6707e-33	115.875	cl03253	SAM_decarbox superfamily	NC	-	excluded
	>Traes_5AL_F2E831D9A.1	superfamily	413643	1	71	3.84855e-31	110.482	cl03253	SAM_decarbox superfamily	N	-	excluded
	Query	Hit type	PSSM-ID	From	To	E-Value	Bitscore	Accession	Short name	Incomplete	Superfamily
SPDS/SPMS/ACL5	>AT1G23820_1 379 bp	specific	215208	74	378	0	650.17	PLN02366	PLN02366	-	cl17173
		superfamily	418430	74	378	0	650.17	cl17173	AdoMet_MTases superfamily	-	-
		non-specific	188048	91	368	1.82646e-113	331.699	TIGR00417	speE	-	cl17173
		specific	223498	88	374	5.13564e-109	320.858	COG0421	SpeE	-	cl17173
		specific	396237	147	330	4.09743e-93	276.508	pfam01564	Spermine_synth	-	cl17173
		specific	100107	167	278	1.59086e-13	66.2994	cd02440	AdoMet_MTases	-	cl17173
		non-specific	411423	206	277	0.00448777	37.8323	NF033855	tRNA_MNMC2	N	cl41477
		superfamily	411423	206	277	0.00448777	37.8323	cl41477	tRNA_MNMC2 superfamily	N	-
	>AT1G70310_1 341 bp	specific	215208	35	340	0	638.999	PLN02366	PLN02366	-	cl17173
		superfamily	418430	35	340	0	638.999	cl17173	AdoMet_MTases superfamily	-	-
		non-specific	188048	51	330	5.93032e-116	336.321	TIGR00417	speE	-	cl17173
		specific	223498	47	335	4.56393e-110	322.014	COG0421	SpeE	-	cl17173
		specific	396237	107	288	7.88037e-91	269.189	pfam01564	Spermine_synth	-	cl17173
		specific	100107	127	238	1.18894e-12	63.603	cd02440	AdoMet_MTases	-	cl17173
		non-specific	411564	131	234	0.00488648	38.6719	NF037959	MFS_SpdSyn	NC	cl41587
		superfamily	411564	131	234	0.00488648	38.6719	cl41587	MFS_SpdSyn superfamily	NC	-
	>AT5G53120_6 387 bp	specific	215208	38	386	0	567.352	PLN02366	PLN02366	-	cl17173
		superfamily	418430	38	386	0	567.352	cl17173	AdoMet_MTases superfamily	-	-
		non-specific	188048	82	375	1.52243e-92	278.541	TIGR00417	speE	-	cl17173
		specific	223498	55	380	1.8022e-86	263.464	COG0421	SpeE	-	cl17173
		specific	396237	126	333	3.73615e-68	212.95	pfam01564	Spermine_synth	-	cl17173
		specific	100107	186	281	1.14031e-08	52.4323	cd02440	AdoMet_MTases	-	cl17173
		non-specific	411564	201	280	1.53465e-05	46.7611	NF037959	MFS_SpdSyn	NC	cl41587
		superfamily	411564	201	280	1.53465e-05	46.7611	cl41587	MFS_SpdSyn superfamily	NC	-
	>AT5G19530_1 340 bp	specific	178418	4	338	0	640.575	PLN02823	PLN02823	-	cl17173
		superfamily	418430	4	338	0	640.575	cl17173	AdoMet_MTases superfamily	-	-
		specific	223498	34	316	1.56798e-77	238.811	COG0421	SpeE	-	cl17173
		non-specific	188048	35	296	1.67369e-76	235.784	TIGR00417	speE	-	cl17173
		specific	396237	89	274	1.48251e-50	166.34	pfam01564	Spermine_synth	-	cl17173
		specific	100107	114	222	8.12887e-06	43.9579	cd02440	AdoMet_MTases	-	cl17173
		non-specific	411564	99	257	0.000822922	40.9831	NF037959	MFS_SpdSyn	N	cl41587
		superfamily	411564	99	257	0.000822922	40.9831	cl41587	MFS_SpdSyn superfamily	N	-
	>Traes_7BS_0720C54AF.2	specific	215208	1	283	0	602.79	PLN02366	PLN02366	-	cl17173
		superfamily	418430	1	283	0	602.79	cl17173	AdoMet_MTases superfamily	-	-
		non-specific	188048	6	273	1.61026e-107	312.824	TIGR00417	speE	-	cl17173
		specific	223498	3	279	1.73923e-103	302.754	COG0421	SpeE	-	cl17173
		specific	396237	50	231	1.31361e-94	276.508	pfam01564	Spermine_synth	-	cl17173
		specific	100107	70	181	1.95821e-12	62.4474	cd02440	AdoMet_MTases	-	cl17173
		non-specific	411564	74	177	0.000254932	42.1387	NF037959	MFS_SpdSyn	NC	cl41587
		superfamily	411564	74	177	0.000254932	42.1387	cl41587	MFS_SpdSyn superfamily	NC	-
	>Traes_7DS_98A4089131.1	non-specific	215208	1	143	3.61316e-116	330.069	PLN02366	PLN02366	C	cl17173
		superfamily	418430	1	143	3.61316e-116	330.069	cl17173	AdoMet_MTases superfamily	C	-
		non-specific	188048	6	143	8.84681e-64	195.723	TIGR00417	speE	C	cl17173
		specific	223498	3	143	9.24568e-62	191.046	COG0421	SpeE	C	cl17173
		specific	396237	50	143	4.2559e-46	147.851	pfam01564	Spermine_synth	C	cl17173
		specific	100107	70	143	0.000808742	36.6391	cd02440	AdoMet_MTases	C	cl17173
	>Traes_7AS_239BFDBBF.1	non-specific	215208	1	95	1.48937e-56	176.374	PLN02366	PLN02366	N	cl17173
		superfamily	418430	1	95	1.48937e-56	176.374	cl17173	AdoMet_MTases superfamily	N	-
		non-specific	396237	1	43	2.66887e-11	56.5586	pfam01564	Spermine_synth	N	cl17173
		non-specific	188048	3	85	3.24471e-11	57.4367	TIGR00417	speE	N	cl17173
		non-specific	223498	2	91	3.54548e-10	54.3004	COG0421	SpeE	N	cl17173
	>Traes_7AS_AADAA4216.1	non-specific	215208	1	112	5.69734e-92	267.282	PLN02366	PLN02366	C	cl17173
		superfamily	418430	1	112	5.69734e-92	267.282	cl17173	AdoMet_MTases superfamily	C	-
		non-specific	188048	6	112	2.08547e-52	165.293	TIGR00417	speE	C	cl17173
		specific	223498	3	112	2.4321e-49	157.919	COG0421	SpeE	C	cl17173
		non-specific	396237	50	112	1.65118e-33	114.339	pfam01564	Spermine_synth	C	cl17173
	>Traes_7DS_A994EAC97.1	non-specific	215208	1	95	1.48937e-56	176.374	PLN02366	PLN02366	N	cl17173
		superfamily	418430	1	95	1.48937e-56	176.374	cl17173	AdoMet_MTases superfamily	N	-
		non-specific	396237	1	43	2.66887e-11	56.5586	pfam01564	Spermine_synth	N	cl17173
		non-specific	188048	3	85	3.24471e-11	57.4367	TIGR00417	speE	N	cl17173
		non-specific	223498	2	91	3.54548e-10	54.3004	COG0421	SpeE	N	cl17173
	>Traes_7AS_2D3A0C86A.1	non-specific	215208	1	67	1.67073e-42	139.01	PLN02366	PLN02366	NC	cl17173
		superfamily	418430	1	67	1.67073e-42	139.01	cl17173	AdoMet_MTases superfamily	NC	-
		non-specific	396237	1	67	2.97308e-25	91.6118	pfam01564	Spermine_synth	NC	cl17173
		non-specific	223498	1	67	6.62612e-21	82.0347	COG0421	SpeE	NC	cl17173
		non-specific	188048	2	67	2.87824e-20	80.5487	TIGR00417	speE	NC	cl17173
	>Traes_7AS_528AA7E80.2	non-specific	215208	1	91	1.87955e-53	168.285	PLN02366	PLN02366	N	cl17173
		superfamily	418430	1	91	1.87955e-53	168.285	cl17173	AdoMet_MTases superfamily	N	-
		non-specific	188048	2	81	1.27517e-10	55.5107	TIGR00417	speE	N	cl17173
		non-specific	396237	1	39	1.226e-09	51.9362	pfam01564	Spermine_synth	N	cl17173
		non-specific	223498	2	87	1.94622e-09	52.3744	COG0421	SpeE	N	cl17173
	>Traes_7DS_BF6D72B86.1	non-specific	215208	1	55	2.03623e-34	117.439	PLN02366	PLN02366	N	cl17173
		superfamily	418430	1	55	2.03623e-34	117.439	cl17173	AdoMet_MTases superfamily	N	-
		non-specific	396237	1	43	1.13022e-11	55.7882	pfam01564	Spermine_synth	N	cl17173
		non-specific	188048	3	40	1.12443e-05	40.1027	TIGR00417	speE	N	cl17173
		non-specific	223498	2	44	0.000227675	36.196	COG0421	SpeE	N	cl17173
	>Traes_5AL_9873DB737.3	specific	215208	37	355	0	615.117	PLN02366	PLN02366	-	cl17173
		superfamily	418430	37	355	0	615.117	cl17173	AdoMet_MTases superfamily	-	-
		non-specific	188048	82	347	4.02941e-110	323.224	TIGR00417	speE	-	cl17173
		specific	223498	73	353	2.62479e-105	311.614	COG0421	SpeE	-	cl17173
		specific	396237	124	306	5.83621e-85	256.092	pfam01564	Spermine_synth	-	cl17173
		specific	100107	144	252	8.53474e-13	63.9882	cd02440	AdoMet_MTases	-	cl17173
		non-specific	411564	148	251	1.64743e-07	52.9242	NF037959	MFS_SpdSyn	NC	cl41587
		superfamily	411564	148	251	1.64743e-07	52.9242	cl41587	MFS_SpdSyn superfamily	NC	-
		non-specific	411423	194	252	0.00464415	37.8323	NF033855	tRNA_MNMC2	N	cl41477
		superfamily	411423	194	252	0.00464415	37.8323	cl41477	tRNA_MNMC2 superfamily	N	-
	>Traes_5BL_E9A0FB4CC.2	specific	215208	37	355	0	613.961	PLN02366	PLN02366	-	cl17173
		superfamily	418430	37	355	0	613.961	cl17173	AdoMet_MTases superfamily	-	-
		non-specific	188048	82	347	2.69253e-110	323.995	TIGR00417	speE	-	cl17173
		specific	223498	73	353	4.4743e-105	310.843	COG0421	SpeE	-	cl17173
		specific	396237	124	306	1.39204e-84	254.936	pfam01564	Spermine_synth	-	cl17173
		specific	100107	144	252	1.36606e-12	63.603	cd02440	AdoMet_MTases	-	cl17173
		non-specific	411564	148	251	6.80479e-08	54.0798	NF037959	MFS_SpdSyn	NC	cl41587
		superfamily	411564	148	251	6.80479e-08	54.0798	cl41587	MFS_SpdSyn superfamily	NC	-
		non-specific	411423	194	252	0.00464415	37.8323	NF033855	tRNA_MNMC2	N	cl41477
		superfamily	411423	194	252	0.00464415	37.8323	cl41477	tRNA_MNMC2 superfamily	N	-
	>Traes_5DL_A77E759AF.2	specific	215208	37	355	0	617.813	PLN02366	PLN02366	-	cl17173
		superfamily	418430	37	355	0	617.813	cl17173	AdoMet_MTases superfamily	-	-
		non-specific	188048	82	347	4.32201e-108	318.217	TIGR00417	speE	-	cl17173
		specific	223498	73	353	6.92584e-105	310.458	COG0421	SpeE	-	cl17173
		specific	396237	124	305	1.86604e-83	252.24	pfam01564	Spermine_synth	-	cl17173
		specific	100107	144	252	1.52745e-12	63.2178	cd02440	AdoMet_MTases	-	cl17173
		non-specific	411564	148	251	1.42521e-07	52.9242	NF037959	MFS_SpdSyn	NC	cl41587
		superfamily	411564	148	251	1.42521e-07	52.9242	cl41587	MFS_SpdSyn superfamily	NC	-
		non-specific	411423	194	252	0.00466058	37.8323	NF033855	tRNA_MNMC2	N	cl41477
		superfamily	411423	194	252	0.00466058	37.8323	cl41477	tRNA_MNMC2 superfamily	N	-
	>Traes_7BL_0E93FBCFF.2	specific	215208	53	374	0	551.944	PLN02366	PLN02366	-	cl17173
		superfamily	418430	53	374	0	551.944	cl17173	AdoMet_MTases superfamily	-	-
		non-specific	188048	96	363	8.41671e-96	287.401	TIGR00417	speE	-	cl17173
		specific	223498	89	369	3.42841e-88	268.471	COG0421	SpeE	-	cl17173
		specific	396237	140	321	4.25411e-65	205.631	pfam01564	Spermine_synth	-	cl17173
		specific	100107	184	268	3.38635e-07	48.1951	cd02440	AdoMet_MTases	N	cl17173
		non-specific	411564	188	334	1.2301e-06	50.2278	NF037959	MFS_SpdSyn	N	cl41587
		superfamily	411564	188	334	1.2301e-06	50.2278	cl41587	MFS_SpdSyn superfamily	N	-
		non-specific	411423	210	269	0.000558984	40.9139	NF033855	tRNA_MNMC2	N	cl41477
		superfamily	411423	210	269	0.000558984	40.9139	cl41477	tRNA_MNMC2 superfamily	N	-
	>Traes_7AL_82257D100.4	specific	215208	37	358	0	549.633	PLN02366	PLN02366	-	cl17173
		superfamily	418430	37	358	0	549.633	cl17173	AdoMet_MTases superfamily	-	-
		non-specific	188048	80	347	6.2267e-96	287.401	TIGR00417	speE	-	cl17173
		specific	223498	73	353	4.33608e-89	270.012	COG0421	SpeE	-	cl17173
		specific	396237	124	305	3.7297e-65	205.246	pfam01564	Spermine_synth	-	cl17173
		specific	100107	166	252	3.10739e-07	48.1951	cd02440	AdoMet_MTases	-	cl17173
		non-specific	411564	167	318	2.58785e-05	45.9907	NF037959	MFS_SpdSyn	N	cl41587
		superfamily	411564	167	318	2.58785e-05	45.9907	cl41587	MFS_SpdSyn superfamily	N	-
		non-specific	411423	194	253	0.00352539	38.2175	NF033855	tRNA_MNMC2	N	cl41477
		superfamily	411423	194	253	0.00352539	38.2175	cl41477	tRNA_MNMC2 superfamily	N	-
	>Traes_7DL_3EEE3944F.2	specific	215208	37	358	0	558.107	PLN02366	PLN02366	-	cl17173
		superfamily	418430	37	358	0	558.107	cl17173	AdoMet_MTases superfamily	-	-
		non-specific	188048	80	347	3.94451e-96	287.786	TIGR00417	speE	-	cl17173
		specific	223498	73	353	5.27116e-89	270.012	COG0421	SpeE	-	cl17173
		specific	396237	124	305	1.30872e-65	206.401	pfam01564	Spermine_synth	-	cl17173
		specific	100107	168	252	4.24197e-07	47.8099	cd02440	AdoMet_MTases	N	cl17173
		non-specific	411564	172	318	1.13831e-06	50.2278	NF037959	MFS_SpdSyn	N	cl41587
		superfamily	411564	172	318	1.13831e-06	50.2278	cl41587	MFS_SpdSyn superfamily	N	-
		non-specific	411423	194	253	0.000528519	40.9139	NF033855	tRNA_MNMC2	N	cl41477
		superfamily	411423	194	253	0.000528519	40.9139	cl41477	tRNA_MNMC2 superfamily	N	-
	>Traes_4AL_4B411B3A7.1	specific	178418	50	379	0	585.492	PLN02823	PLN02823	-	cl17173
		superfamily	418430	50	379	0	585.492	cl17173	AdoMet_MTases superfamily	-	-
		specific	223498	78	359	2.44443e-62	201.447	COG0421	SpeE	-	cl17173
		non-specific	188048	79	341	4.95767e-59	192.642	TIGR00417	speE	-	cl17173
		non-specific	396237	133	318	9.00686e-40	139.762	pfam01564	Spermine_synth	-	cl17173
		non-specific	411564	151	294	5.5752e-09	57.5466	NF037959	MFS_SpdSyn	N	cl41587
		superfamily	411564	151	294	5.5752e-09	57.5466	cl41587	MFS_SpdSyn superfamily	N	-
		specific	100107	158	267	8.18548e-05	41.2615	cd02440	AdoMet_MTases	-	cl17173
	>Traes_7DS_EC66F8662.1	non-specific	178418	1	223	3.54915e-152	426.019	PLN02823	PLN02823	N	cl17173
		superfamily	418430	1	223	3.54915e-152	426.019	cl17173	AdoMet_MTases superfamily	N	-
		non-specific	223498	2	203	1.65995e-35	126.718	COG0421	SpeE	N	cl17173
		non-specific	396237	2	162	1.76979e-32	116.265	pfam01564	Spermine_synth	-	cl17173
		non-specific	188048	1	185	2.24415e-32	118.298	TIGR00417	speE	N	cl17173
		non-specific	411564	56	146	3.00478e-09	56.391	NF037959	MFS_SpdSyn	N	cl41587
		superfamily	411564	56	146	3.00478e-09	56.391	cl41587	MFS_SpdSyn superfamily	N	-
		specific	100107	2	111	7.87571e-05	40.4911	cd02440	AdoMet_MTases	-	cl17173
