# Supplementary material for: Genome-wide analysis of polyamine biosynthesis genes in wheat reveals gene expression specificity and involvement of STRE and MYB-elements in regulating polyamines under drought
Source: BMC Genomics. 2022 Oct 30;23:734. doi: 10.1186/s12864-022-08946-2 (PMC9618216; doi:10.1186/s12864-022-08946-2)
Supplement: Supplementary file 4 — Additional file 4: Table S3. SMART analysis for PAs biosynthesis related gene homologs in wheat. [file 12864_2022_8946_MOESM4_ESM.xlsx]

## Sheet: Sheet1
Supplementary table S3: SMART analysis for PAs biosynthesis related gene homologs in wheat
PAs biosynthesis gene	PROTEIN_ID	E-Value	Description	SMART_PROTEIN_ID	NUMBER_OF_FEATURES_FOUND	DOMAIN	START	END	EVALUE	TYPE
ARGININE DECARBOXYLASE 1	Traes_1BS_DB2EFB90D	0	Arginine decarboxylase	uniprot|W5ABN0|W5ABN0_WHEAT	1	Orn_Arg_deC_N	73	347	1.1e-36	PFAM
ARGININE DECARBOXYLASE 2	Traes_1DS_62B0EC35F	0	Arginine decarboxylase	uniprot|W5ALF0|W5ALF0_WHEAT	1	Orn_Arg_deC_N	73	347	1e-36	PFAM
	Traes_3B_E76A43B22	0	Arginine decarboxylase	uniprot|W5D5N5|W5D5N5_WHEAT	1	Orn_Arg_deC_N	83	359	4.3e-33	PFAM
	Traes_2AS_2028486B1	0	no match	incomplete c-terminus
ornithine decarboxylase, ODC	Traes_5BL_82626DD6E		no match
	Traes_5BL_831073124		no match
	Traes_5DL_1201CA5D8		no match
	Traes_5BL_B8424D2E6		no match
AGMATINE IMINOHYDROLASE, ATAIH,	Traes_2DL_071CC70F4	0	Uncharacterized protein	uniprot|W5BQT6|W5BQT6_WHEAT	1	PAD_porph	15	375	7.8e-129	PFAM
	Traes_2AL_8E2DFA6BB	0	Uncharacterized protein	uniprot|W5AUP8|W5AUP8_WHEAT	1	PAD_porph	15	375	2.2e-128
	Traes_2BL_0EF162538	0	no match
	Traes_5AL_3B85A55D6	0	no match
	Traes_5DL_F882C0FC2	0	Uncharacterized protein	uniprot|W5G0V6|W5G0V6_WHEAT	1	PAD_porph	43	408	7.8e-121	PFAM
CPA, NITRILASE-LIKE PROTEIN 1, NLP1	Traes_5BS_8A0CB097E	0	no match
	Traes_5AS_EB3D432A9	0	no match
S-ADENOSYLMETHIONINE DECARBOXYLASE, SAMDC	Traes_6AL_FDF023AF6	0	no match
S-ADENOSYLMETHIONINE DECARBOXYLASE 2, SAMDC2	Traes_6DL_B99906102	0	S-adenosylmethionine decarboxylase proenzyme	uniprot|W5GZ28|W5GZ28_WHEAT	1	SAM_decarbox	5	334	1.9e-108	PFAM
S-ADENOSYLMETHIONINE DECARBOXYLASE 3, SAMDC3	Traes_6BL_724171B65	0	S-adenosylmethionine decarboxylase proenzyme	uniprot|W5GKA3|W5GKA3_WHEAT	1	SAM_decarbox	5	334	8.7e-109	PFAM
BUD2, BUSHY AND DWARF 2, S-ADENOSYLMETHIONINE DECARBOXYLASE 4, SAMDC4	Traes_2AL_A1D5C3D71	0	S-adenosylmethionine decarboxylase proenzyme	uniprot|W5AVG7|W5AVG7_WHEAT	1	SAM_decarbox	5	336	1.6e-109	PFAM
	Traes_2BL_D80441793	0	S-adenosylmethionine decarboxylase proenzyme	uniprot|W5BFX0|W5BFX0_WHEAT	1	SAM_decarbox	7	336	5.9e-110	PFAM
	Traes_5BL_3CCD2692E	0	no match
	Traes_5DL_8646D5EC5	4.63288e-130	no match	incomplete c-terminus
	Traes_5AL_EB5AB4C0E	2.6707e-33	no match	incomplete c-terminus
SPDS1, SPERMIDINE SYNTHASE 1	Traes_7BS_0720C54AF	1.31361e-94	no match
SPDS2, SPERMIDINE SYNTHASE 2	Traes_7DS_98A4089131	4.2559e-46	no match	incomplete C-terminus
	Traes_7AS_239BFDBBF	2.66887e-11	no match	incomplete N-terminus
	Traes_7AS_AADAA4216	1.65118e-33	no match	incomplete C-terminus
	Traes_7DS_A994EAC97	2.66887e-11	no match	incomplete N-terminus
	Traes_7AS_2D3A0C86A	2.97308e-25	no match	incomplete NC-terminus
	Traes_7AS_528AA7E80	1.226e-09	no match	incomplete N-terminus
	Traes_7DS_BF6D72B86	1.13022e-11	no match	incomplete N-terminus
SPMS (formerly, SPDS3, SPERMIDINE SYNTHASE 3)	Traes_5AL_9873DB737	5.83621e-85	Uncharacterized protein	uniprot|W5EZN8|W5EZN8_WHEAT	3	Spermine_synt_N	53	121	1.1e-22	PFAM
						Spermine_synth	124	312	3.1e-67	PFAM
						Methyltransf_25	145	250	1.6e-08	PFAM
	Traes_5BL_E9A0FB4CC	1.39204e-84	Uncharacterized protein	uniprot|W5FJQ3|W5FJQ3_WHEAT	3	Spermine_synt_N	53	121	7.7e-23	PFAM
						Spermine_synth	124	312	1.1e-66	PFAM
						Methyltransf_25	145	250	1.3e-08	PFAM
	Traes_5DL_A77E759AF	1.86604e-83	no match
	Traes_7BL_0E93FBCFF	4.25411e-65	no match
	Traes_7AL_82257D100	3.7297e-65	Uncharacterized protein	uniprot|A0A096UV19|A0A096UV19_WHEAT	3	Spermine_synt_N	69	121	8.4e-24	PFAM
						Spermine_synth	124	312	3.1e-65	PFAM
						Methyltransf_25	145	250	5.8e-08	PFAM
	Traes_7DL_3EEE3944F	1.30872e-65	Uncharacterized protein	uniprot|A0A096UVX2|A0A096UVX2_WHEAT	3	Spermine_synt_N	69	121	1.3e-23	PFAM
						Spermine_synth	124	312	3.9e-65	PFAM
						Methyltransf_25	145	250	5.7e-08	PFAM
ACAULIS 5, ACL5	Traes_7DS_EC66F8662	1.76979e-32	no match
	Traes_4AL_4B411B3A7	9.00686e-40	no match
