# Supplementary material for: Genome-wide analysis of polyamine biosynthesis genes in wheat reveals gene expression specificity and involvement of STRE and MYB-elements in regulating polyamines under drought
Source: BMC Genomics. 2022 Oct 30;23:734. doi: 10.1186/s12864-022-08946-2 (PMC9618216; doi:10.1186/s12864-022-08946-2)
Supplement: Supplementary file 5 — Additional file 5: Table S4. Functional domains identified by Pfam in the putative PAs biosynthesis gene homologs in wheat. [file 12864_2022_8946_MOESM5_ESM.xlsx]

## Sheet: Sheet1
Supplementary table 4: PAS functional domains identified by Pfam in the putative PAs biosynthesis gene homologs in wheat
PAs biosynthesis gene	Query	Pfam	Start	End	E-value	Description
ARGININE DECARBOXYLASE	Traes_1BS_DB2EFB90D.1	Orn_Arg_deC_N	88	347	3.5e-34	PF02784, Pyridoxal-dependent decarboxylase, pyridoxal binding domain
	Traes_1DS_62B0EC35F.1	Orn_Arg_deC_N	88	347	3.1e-34	PF02784, Pyridoxal-dependent decarboxylase, pyridoxal binding domain
	Traes_3B_E76A43B22.1	Orn_Arg_deC_N	99	358	1.3e-30	PF02784, Pyridoxal-dependent decarboxylase, pyridoxal binding domain
	Traes_2AS_2028486B1.1	Orn_Arg_deC_N	99	357	2.7e-29	PF02784, Pyridoxal-dependent decarboxylase, pyridoxal binding domain
ORNITHIN DECARBOXYLASE	Traes_5BL_82626DD6E_3	Orn_Arg_deC_N	57	289	1.1e-64	PF02784, Pyridoxal-dependent decarboxylase, pyridoxal binding domain
	Traes_5BL_82626DD6E_3	Orn_DAP_Arg_deC	52	382	3.1e-22	PF00278, Pyridoxal-dependent decarboxylase, C-terminal sheet domain
	Traes_5BL_831073124_2	Orn_Arg_deC_N	57	170	2.3e-34	PF02784, Pyridoxal-dependent decarboxylase, pyridoxal binding domain
	Traes_5BL_831073124_2	Orn_DAP_Arg_deC	52	274	8.4e-21	PF00278, Pyridoxal-dependent decarboxylase, C-terminal sheet domain
	raes_5BL_B8424D2E6_2	Orn_Arg_deC_N	57	169	7.2e-35	PF02784, Pyridoxal-dependent decarboxylase, pyridoxal binding domain
	Traes_5BL_B8424D2E6_2	Orn_DAP_Arg_deC	52	274	1.1e-20	PF00278, Pyridoxal-dependent decarboxylase, C-terminal sheet domain
AGMATINE IMINOHYDROLASE	Traes_2DL_071CC70F4.2	PAD_porph	15	375	1.9e-124	PF04371, Porphyromonas-type peptidyl-arginine deiminase
	Traes_2AL_8E2DFA6BB.1	PAD_porph	15	375	5e-124	PF04371, Porphyromonas-type peptidyl-arginine deiminase
	Traes_2BL_0EF162538.2	PAD_porph	11	353	1.7e-112	PF04371, Porphyromonas-type peptidyl-arginine deiminase
	Traes_5AL_3B85A55D6.2	PAD_porph	1	366	5.6e-113	PF04371, Porphyromonas-type peptidyl-arginine deiminase
	Traes_5DL_F882C0FC2	PAD_porph	43	408	3.1e-116	PF04371, Porphyromonas-type peptidyl-arginine deiminase
NITRILASE-LIKE PROTEIN 1	raes_5BS_8A0CB097E.1	CN_hydrolase	13	214	3.1e-41	PF00795, Carbon-nitrogen hydrolase
	Traes_5AS_EB3D432A9.1	CN_hydrolase	13	214	3.1e-41	PF00795, Carbon-nitrogen hydrolase
S-ADENOSYLMETHIONINE DECARBOXYLASE	Traes_6AL_FDF023AF6.2	SAM_decarbox	68	394	4.8e-105	PF01536, Adenosylmethionine decarboxylase
	Traes_6DL_B99906102.3	SAM_decarbox	7	333	7.8e-106	PF01536, Adenosylmethionine decarboxylase
	Traes_6BL_724171B65.1	SAM_decarbox	7	333	3.2e-106	PF01536, Adenosylmethionine decarboxylase
	Traes_2AL_A1D5C3D71.1	SAM_decarbox	9	335	7.8e-107	PF01536, Adenosylmethionine decarboxylase
	Traes_2BL_D80441793.2	SAM_decarbox	9	335	2.8e-107	PF01536, Adenosylmethionine decarboxylase
	Traes_5BL_3CCD2692E.2	SAM_decarbox	83	409	3.1e-104	PF01536, Adenosylmethionine decarboxylase
	Traes_5DL_8646D5EC5.1	SAM_decarbox	18	210	2e-64	PF01536, Adenosylmethionine decarboxylase
SPERMINE/SPERMIDINE SYNTHASE/Thermospermine SYNTHASE	Traes_7BS_0720C54AF.2	Spermine_synth	50	237	2.2e-74	PF01564, Spermine/spermidine synthase domain
	Traes_7BS_0720C54AF.2	Spermine_synt_N	3	47	9.9e-21	PF17284, Spermidine synthase tetramerisation domain
	Traes_5AL_9873DB737.3	Spermine_synth	124	306	8.5e-65	PF01564, Spermine/spermidine synthase domain
	Traes_5AL_9873DB737.3	Spermine_synt_N	73	120	3.2e-20	PF17284, Spermidine synthase tetramerisation domain
	Traes_5BL_E9A0FB4CC.2	Spermine_synth	124	304	3.1e-64	PF01564, Spermine/spermidine synthase domain
	Traes_5BL_E9A0FB4CC.2	Spermine_synt_N	73	120	3.4e-20	PF17284, Spermidine synthase tetramerisation domain
	Traes_5DL_A77E759AF.2	Spermine_synth	124	308	2.1e-64	PF01564, Spermine/spermidine synthase domain
	Traes_5DL_A77E759AF.2	Spermine_synt_N	73	120	1.2e-19	PF17284, Spermidine synthase tetramerisation domain
	Traes_7BL_0E93FBCFF.2	Spermine_synth	140	324	1.2e-62	PF01564, Spermine/spermidine synthase domain
	Traes_7BL_0E93FBCFF.2	Spermine_synt_N	90	136	4e-21	PF17284, Spermidine synthase tetramerisation domain
	Traes_7AL_82257D100.4	Spermine_synth	124	308	8.9e-63	PF01564, Spermine/spermidine synthase domain
	Traes_7AL_82257D100.4	Spermine_synt_N	74	120	3.7e-21	PF17284, Spermidine synthase tetramerisation domain
	Traes_7DL_3EEE3944F.2	Spermine_synth	124	308	1.1e-62	PF01564, Spermine/spermidine synthase domain
	Traes_7DL_3EEE3944F.2	Spermine_synt_N	74	120	3.7e-21	PF17284, Spermidine synthase tetramerisation domain
	Traes_4AL_4B411B3A7.1	Spermine_synth	133	315	1.7e-33	PF01564, Spermine/spermidine synthase domain
	Traes_4AL_4B411B3A7.1	Spermine_synt_N	78	128	6e-12	PF17284, Spermidine synthase tetramerisation domain
	Traes_7DS_EC66F8662.1	Spermine_synth	2	160	5.3e-27	PF01564, Spermine/spermidine synthase domain
