# Supplementary material for: Genome-wide analysis of polyamine biosynthesis genes in wheat reveals gene expression specificity and involvement of STRE and MYB-elements in regulating polyamines under drought
Source: BMC Genomics. 2022 Oct 30;23:734. doi: 10.1186/s12864-022-08946-2 (PMC9618216; doi:10.1186/s12864-022-08946-2)
Supplement: Supplementary file 8 — Additional file 8: Table S7. Summary of Cis-elements number and % in the promoter regions of PAs biosynthesis genes in wheat. [file 12864_2022_8946_MOESM8_ESM.xlsx]

## Sheet: Sheet1
Table S7: Summary of Cis-elements in promoter regions of PA biosynthesis genes
	Cis-elements	Light responsive elements	Hormone responsive elements	Environmental stress-related element	Devolepment related elements	Promoter related element	Site-binding related elements	Other elements
ADC	Number	47	69	44	35	275	28	74
	Percentage (%)	8.21678	12.0629	7.69231	6.11888	48.0769	4.8951	12.9371
ODC	Number	32	24	20	16	114	12	60
	Percentage (%)	11.5108	8.63309	7.19424	5.7554	41.0072	4.31655	21.5827
AIH	Number	24	31	18	16	73	7	38
	Percentage (%)	11.5942	14.9758	8.69565	7.72947	35.2657	3.38164	18.3575
SAMDC	Number	59	59	56	23	241	36	123
	Percentage (%)	9.88275	9.88275	9.38023	3.8526	40.3685	6.03015	20.603
SPDS/SPMS	Number	31	28	30	15	196	10	47
	Percentage (%)	8.68347	7.84314	8.40336	4.20168	54.902	2.80112	13.1653
ACL5	Number	15	13	13	9	50	4	33
	Percentage (%)	10.9489	9.48905	9.48905	6.56934	36.4964	2.91971	24.0876
