# Supplementary material for: Genome-wide analysis of polyamine biosynthesis genes in wheat reveals gene expression specificity and involvement of STRE and MYB-elements in regulating polyamines under drought
Source: BMC Genomics. 2022 Oct 30;23:734. doi: 10.1186/s12864-022-08946-2 (PMC9618216; doi:10.1186/s12864-022-08946-2)
Supplement: Supplementary file 9 — Additional file 9: Table S8. The Gene expression values by high throughput sequencing of spike tissue at different stages. [file 12864_2022_8946_MOESM9_ESM.xlsx]

## Sheet: Sheet1
Table S8: The Gene expression values by high throughput sequencing of spike tissue at different stages
Symbol	vegetative stage	elongation stage	glume primordium differentiation stage	floret differentiation stage
TaADC1	1	0	0	0
TaADC2	59.5	6	0	0
TaADC3	0	2	6	2
TaADC4	0	0	0	0
TaODC1	1	0	0	0
TaODC2	0	0	0	0
TaODC3	0	0	0	0
TaAIH1	1256.5	907	2394	2544
TaAIH2	1301.5	1150	2614.5	2854.5
TaAIH3	1351	1285.5	2495	2400
TaAIH4	553.5	555.5	556	582
TaAIH5	588	637	703	604.5
TaNLP1-1	719	698.5	771	722
TaNLP1-2	960	934	1073.5	985
TaSAMDC1	1187	1414.5	1445	1121
TaSAMDC2	1230	1394.5	1267.5	1083
TaSAMDC3	1071	1295	1377	1097.5
TaSAMDC4	26205	23359	26528	21694.5
TaSAMDC5	25254	22527	18269	15320.5
TaSAMDC6	690	428	2842	4668
TaSAMDC7	537.5	320	2468	3990.5
TaSPDS1	2943.5	2582.5	3314	3173
TaSPMS1	1138	1244	1404.5	1336.5
TaSPMS2	1839.5	2050.5	2087	1980
TaSPMS3	1375.5	1480.5	1640.5	1511
TaSPMS4	256	255.5	522	520.5
TaSPMS5	158	212.5	336.5	394.5
TaSPMS6	197	222	430.5	426.5
TaACL5-1	0	0	0	1
TaACL5-2	12	3	8.5	24
